# Supplementary material for: Biomechanical Tests on Long-Bone Elliptical Medullary-Canal Endoprostheses for Limb Salvage in Dogs
Source: Animals (Basel). 2022 Nov 3;12(21):3021. doi: 10.3390/ani12213021 (PMC9654555; doi:10.3390/ani12213021)
Supplement: Supplementary file 1 [file animals-12-03021-s001.zip]

Archive with 3 entries (3 files):
- SupplementaryMaterial_S3. Torque tests.xlsx
- SupplementaryMaterial_S1. Materials_ElasticProperties.xlsx
- SupplementaryMaterial_S2. Compression_with y without FAT.xlsx
