# Supplementary material for: Biomechanical Tests on Long-Bone Elliptical Medullary-Canal Endoprostheses for Limb Salvage in Dogs
Source: Animals (Basel). 2022 Nov 3;12(21):3021. doi: 10.3390/ani12213021 (PMC9654555; doi:10.3390/ani12213021)
Supplement: Supplementary file 1 [file animals-12-03021-s001.zip › SupplementaryMaterial_S3. Torque tests.xlsx]

## Sheet: 1stTorqueTest_Radii
		Torque force of threaded rod in endoprosthesis (N.m)		Torque force of endoprosthesis in radius (N.m)
	Sample	Cyanoacrylate aroundthreaded rod	Cyanoacrylate on the bottom (two drops)
	1	0.5	0.9	1.9	In all cases, the endoprosthesis rotates within the radius and breaks at the same time.
	2	0.2	0.3	1.8
	3	0.1	2.2	1.8
	4	0.5	0.8	1.8
	5	0.2	0.9	2
Mean		0.3	1.02	1.86
SD		0.25	0.704982	0.0894427
Standard Error		0.111803	0.315278	0.04

## Sheet: Torque_DifAdhesive
						Tests conducted on 05/31/2022
		Torque force of threaded rod in endoprosthesis (N.m)
Sample	Set-PP	Fortex	Butyl-cyanoacrylate
1	1.7	4.5	5
2	5	4.3	5
3	3.8	3.6	4.6
4	4.5	4.8	1.7
5	5.1	4.9	5
Total	4.02	4.42	4.26
SD	1.39535	0.51672	1.44153
Standard Error	0.624019	0.231084	0.64467
Sample	Set-PP (N·m)	Annotations
1	1.7
2	5	Rod break
3	3.8	Rod spin
4	4.5	Rod break
5	5.1	Rod break
Sample	Fortex (N·m)	Annotations
1	4.5
2	4.3	Rod spin
3	3.6	Rod spin
4	4.8	Rod break
5	4.9	Rod break
Sample	Butyl-cyanoacrylate (N·m)	Annotations
1	5
2	5	Rod spin
3	4.6	Rod spin
4	1.7	Rod spin
5	5	Rod break

## Sheet: TorsionalFailure_Rad(ref)
Radius	Bone Torsional Failure (N·m)
1	18.4366
2	8.9241
3	4.60915
4	5.68789
5	24.6148
Mean	12.4545
SD	8.71004
Standard Error	3.89525

## Sheet: Figures_Torque_Radii
	C around TR	C at the end of TR	PEEK part	seT-PP	Fortex	Butyl-C	Bone Torsional Failure
Mean	0.3	1.02	1.86	4.02	4.42	4.26	12.4545
SD	0.25	0.704982	0.0894427	1.39535	0.51672	1.44153	8.71004
Standard Error	0.111803	0.315278	0.04	0.624019	0.231084	0.64467	3.89525
Legend: Where C is Cyanoacrylate; TR is threaded rod; and E is Endoprosthesis

## Sheet: Figures_AdhesiveTorque_Radii
	seT-PP	Fortex	Butyl-C	Bone Torsional Failure
Mean	4.02	4.42	4.26	12.4545
SD	1.39535	0.51672	1.44153	8.71004
Standard Error	0.624019	0.231084	0.64467	3.89525
Legend: Where C is Cyanoacrylate; TR is threaded rod; and E is Endoprosthesis
