# Supplementary material for: Biomechanical Tests on Long-Bone Elliptical Medullary-Canal Endoprostheses for Limb Salvage in Dogs
Source: Animals (Basel). 2022 Nov 3;12(21):3021. doi: 10.3390/ani12213021 (PMC9654555; doi:10.3390/ani12213021)
Supplement: Supplementary file 1 [file animals-12-03021-s001.zip › SupplementaryMaterial_S1. Materials_ElasticProperties.xlsx]

## Sheet: Hoja1
Material	Tensile Strength (MPa)	Young's Modulus (Gpa)	Poisson's ratio
3D-printed PEEK	44	2.5	0.385
316L-SS	595	201.5	0.27
Ti Alloys	720	82.5	0.34
Canine Radius	213.02	11.855	0.385
Differences in absolute value between different materials and 3D-PEEK
316L-SS vs 3D-PEEK	13.5227	80.6	0.701299
Ti Alloys vs 3D-PEEK	16.3636	33	0.883117
Canine Radius vs 3D-PEEK	4.84136	4.742	1
Differences in absolute value between the different materials and the canine radius
3D-PEEK vs Canine Radius	0.206553	0.210881	1
316L-SS vs Canine Radius	2.79316	16.997	0.701299
Ti Alloys vs Canine Radius	3.37996	6.95909	0.883117
