# Supplementary material for: Biomechanical Tests on Long-Bone Elliptical Medullary-Canal Endoprostheses for Limb Salvage in Dogs
Source: Animals (Basel). 2022 Nov 3;12(21):3021. doi: 10.3390/ani12213021 (PMC9654555; doi:10.3390/ani12213021)
Supplement: Supplementary file 1 [file animals-12-03021-s001.zip › SupplementaryMaterial_S2. Compression_with y without FAT.xlsx]

## Sheet: CompressionRadius_BeforeFat
Sample	Essay date	Maximum force (N)	FoS
1	2019-01-29	980	2.45		Test speed= 500mm/min. Load cell= 2KN
2	2019-01-29	900	2.25
3	2019-01-29	726	1.815
4	2019-02-26	1502	3.755
5	2019-02-26	1025	2.5625
6	2019-02-26	1073	2.6825
7	2019-02-26	1104	2.76
8	2019-02-26	1050	2.625
	Mean	1045	2.6125
	SD	220.567	0.551419

## Sheet: CompressionRadius_AfterFat
Sample	Essay date	Maximum force (N)	FoS		Test speed= 500mm/min. Load cell= 2KN
1	2021-06-02	1090	2.725
2	2021-06-02	1056	2.64
3	2021-06-02	944	2.36
4	2021-06-02	1350	3.375
5	2021-06-02	1143	2.8575
6	2021-06-02	863	2.1575
7	2021-06-02	1118	2.795
8	2021-06-02	1086	2.715
9	2021-06-02	1067	2.6675
10	2021-06-02	1078	2.695
	Mean	1079.5	2.69875
	SD	126.833	0.317084
